# Supplementary material for: Visual Short-Term Memory Through the Lifespan: Preserved Benefits of Context and Metacognition
Source: Psychol Aging. 2018 Aug;33(5):841–54. doi: 10.1037/pag0000265 (PMC6084281; doi:10.1037/pag0000265)
Supplement: Supplementary file 1 [file PAG-2017-1351Supp.zip]

Archive with 2 entries (2 files):
- FigSupp_ExtraMetacognitionEffects_Rev.eps
- cc700_vstm_v13_revision_PA_160318_supp.docx
